# Supplementary material for: Genipin as an Effective Crosslinker for High-Performance and Flexible Direct-Printed Bioelectrodes
Source: Molecules. 2026 Jan 17;31(2):327. doi: 10.3390/molecules31020327 (PMC12843758; doi:10.3390/molecules31020327)
Supplement: Supplementary file 1 [file molecules-31-00327-s001.zip]

Archive with 1 entries (1 files):
- molecules-4021874-supplementary.pdf
